# Supplementary material for: Suitability and Allocation of Protein-Containing Foods According to Protein Tolerance in PKU: A 2022 UK National Consensus
Source: Nutrients. 2022 Nov 24;14(23):4987. doi: 10.3390/nu14234987 (PMC9736047; doi:10.3390/nu14234987)
Supplement: Supplementary file 1 [file nutrients-14-04987-s001.zip]

Archive with 1 entries (1 files):
- nutrients-1976192-supplementary.pdf
